# Supplementary material for: A Clot Waveform Analysis of Thrombin Time Using a Small Amount of Thrombin Is Useful for Evaluating the Clotting Activity of Plasma Independent of the Presence of Emicizumab
Source: J Clin Med. 2022 Oct 18;11(20):6142. doi: 10.3390/jcm11206142 (PMC9605059; doi:10.3390/jcm11206142)
Supplement: Supplementary file 1 [file jcm-11-06142-s001.zip]

Archive with 1 entries (1 files):
- jcm-1946552-supplementary.pdf
